# Supplementary material for: Effect of Lifestyle Interventions on Gestational Weight Gain Among Pregnant Women with Overweight: A Systematic Review and Meta-Analysis of Randomized Controlled Trials
Source: Nutrients. 2026 Jul 10;18(14):2258. doi: 10.3390/nu18142258 (PMC13414732; doi:10.3390/nu18142258)
Supplement: Supplementary file 1 [file nutrients-18-02258-s001.zip]

Archive with 1 entries (1 files):
- nutrients-4392518-supplementary.pdf
